# Supplementary material for: Preparedness for Life-Threatening Situations in a Pediatric Tertiary-Care University Children’s Hospital: A Survey
Source: Children (Basel). 2022 Feb 16;9(2):271. doi: 10.3390/children9020271 (PMC8870381; doi:10.3390/children9020271)
Supplement: Supplementary file 1 [file children-09-00271-s001.zip]

Archive with 1 entries (1 files):
- children-1558357-supplementary.pdf
